# Supplementary material for: One-Pot Synthesis of 1,3,4-Oxadiazines from Acylhydrazides and Allenoates
Source: Molecules. 2023 Apr 29;28(9):3815. doi: 10.3390/molecules28093815 (PMC10180079; doi:10.3390/molecules28093815)
Supplement: Supplementary file 1 [file molecules-28-03815-s001.zip]

Archive with 1 entries (1 files):
- molecules-2345055-supplementary.pdf
